# Supplementary material for: Manganese Oxide Nanoparticles as Safer Seed Priming Agent to Improve Chlorophyll and Antioxidant Profiles in Watermelon Seedlings
Source: Nanomaterials (Basel). 2021 Apr 15;11(4):1016. doi: 10.3390/nano11041016 (PMC8071577; doi:10.3390/nano11041016)
Supplement: Supplementary file 1 [file nanomaterials-11-01016-s001.zip]

Archive with 1 entries (1 files):
- nanomaterials-1138921-supplementary.pdf
